# Supplementary material for: TNF-alpha neutralizing antibody blocks thermal sensitivity induced by compound 48/80-provoked mast cell degranulation
Source: F1000Res. 2013 Sep 27;2:178. Originally published 2013 Aug 21. [Version 2] doi: 10.12688/f1000research.2-178.v2 (PMC3869523; doi:10.12688/f1000research.2-178.v2)
Supplement: Effect of TNF-α neutralizing antibody on thermal sensitivity — qPCR: The data are cycle threshold (CT) values of beta2m (reference) and TNF-alpha. Neutrophil counts: Neutrophils were counted in the plantar region from heel to the toes, in 10 separate sections (fields of view) at 1000x. Total number of neutrophils equals the sum of neutrophils in all 10 sections. Myeloperoxidase activity: The data show optical density (OD) readings at 450nm and "BA" values = OD - average of the blanks. Average "BA" values per gram of tissue weight = MPO activity as OD/gm of wet tissue. Mast cell degranulation: The data show numbers and percentages of intact and mildly, moderately, extensively degranulated mast cells in the hind paw tissue. Hyperalgesia: "BL Latency" signifies baseline latency values in seconds and "Delta latency" signifies change in thermal latency (experimental average - baseline average) at each time point for each mouse. Edema: "BL R" and "BL L" = baseline paw width in mm for the right and left hindpaw of each mouse respectively. Baseline values are subtracted from averages of left (L) and right (R) paw widths at each time point to give the delta paw width at each time point. ELISA: The data show the concentrations of TNF-alpha protein in hind paw tissue lysate assayed in duplicate and the average concentration in pg/ml of paw lysate. [file f1000research-2-2453-s0000.tgz › qPCR.csv]

Gene	Mouse ID	Treatment	CT Value
B2M	Q7	Sal/Sal	22.4
B2M	Q7	Sal/Sal	22.2
B2M	Q7	Sal/Sal	22.1
TNFa	Q7	Sal/Sal	27.8
TNFa	Q7	Sal/Sal	28.0
TNFa	Q7	Sal/Sal	27.8
B2M	R1	Sal/Sal	21.9
B2M	R1	Sal/Sal	21.8
B2M	R1	Sal/Sal	21.9
TNFa	R1	Sal/Sal	28.2
TNFa	R1	Sal/Sal	28.2
TNFa	R1	Sal/Sal	28.1
B2M	R11	Sal/Sal	23.7
B2M	R11	Sal/Sal	23.6
B2M	R11	Sal/Sal	23.1
TNFa	R11	Sal/Sal	28.9
TNFa	R11	Sal/Sal	28.9
TNFa	R11	Sal/Sal	28.7
B2M	L3	Sal/c48/80	22.7
B2M	L3	Sal/c48/80	22.7
B2M	L3	Sal/c48/80	22.7
TNFa	L3	Sal/c48/80	28.8
TNFa	L3	Sal/c48/80	28.7
TNFa	L3	Sal/c48/80	28.7
B2M	P4	Sal/c48/80	21.7
B2M	P4	Sal/c48/80	22.0
B2M	P4	Sal/c48/80	21.9
TNFa	P4	Sal/c48/80	27.9
TNFa	P4	Sal/c48/80	27.9
TNFa	P4	Sal/c48/80	28.1
B2M	T3	Sal/c48/80	22.8
B2M	T3	Sal/c48/80	22.6
B2M	T3	Sal/c48/80	22.6
TNFa	T3	Sal/c48/80	28.1
TNFa	T3	Sal/c48/80	28.1
TNFa	T3	Sal/c48/80	28.1
