# Supplementary material for: TNF-alpha neutralizing antibody blocks thermal sensitivity induced by compound 48/80-provoked mast cell degranulation
Source: F1000Res. 2013 Sep 27;2:178. Originally published 2013 Aug 21. [Version 2] doi: 10.12688/f1000research.2-178.v2 (PMC3869523; doi:10.12688/f1000research.2-178.v2)
Supplement: Effect of TNF-α neutralizing antibody on thermal sensitivity — qPCR: The data are cycle threshold (CT) values of beta2m (reference) and TNF-alpha. Neutrophil counts: Neutrophils were counted in the plantar region from heel to the toes, in 10 separate sections (fields of view) at 1000x. Total number of neutrophils equals the sum of neutrophils in all 10 sections. Myeloperoxidase activity: The data show optical density (OD) readings at 450nm and "BA" values = OD - average of the blanks. Average "BA" values per gram of tissue weight = MPO activity as OD/gm of wet tissue. Mast cell degranulation: The data show numbers and percentages of intact and mildly, moderately, extensively degranulated mast cells in the hind paw tissue. Hyperalgesia: "BL Latency" signifies baseline latency values in seconds and "Delta latency" signifies change in thermal latency (experimental average - baseline average) at each time point for each mouse. Edema: "BL R" and "BL L" = baseline paw width in mm for the right and left hindpaw of each mouse respectively. Baseline values are subtracted from averages of left (L) and right (R) paw widths at each time point to give the delta paw width at each time point. ELISA: The data show the concentrations of TNF-alpha protein in hind paw tissue lysate assayed in duplicate and the average concentration in pg/ml of paw lysate. [file f1000research-2-2453-s0000.tgz › MPO.csv]

Mouse ID	Treatment	Time point	OD450 1	OD450 2	OD450 3	BA 1	BA 2	BA 3	Average	Weight	OD/g
M5	atnf/c4880	2.5h	0.493	0.339		0.446	0.292		0.369	0.02	18.43
P5	atnf/c4880	2.5h	0.262	0.262	0.324	0.215	0.215	0.277	0.235	0.02	11.76
P4	atnf/c4880	2.5h	0.575	0.465		0.528	0.418		0.473	0.02	23.63
M10	Sal/c48/80	2.5h	0.567	0.555	0.397	0.520	0.508	0.350	0.459	0.02	22.94
P2	Sal/c48/80	2.5h	0.520	0.582		0.473	0.535		0.504	0.02	25.18
I7	Sal/c48/80	2.5h	0.577	0.477		0.530	0.430		0.480	0.02	23.98
