# Supplementary material for: TNF-alpha neutralizing antibody blocks thermal sensitivity induced by compound 48/80-provoked mast cell degranulation
Source: F1000Res. 2013 Sep 27;2:178. Originally published 2013 Aug 21. [Version 2] doi: 10.12688/f1000research.2-178.v2 (PMC3869523; doi:10.12688/f1000research.2-178.v2)
Supplement: Effect of TNF-α neutralizing antibody on thermal sensitivity — qPCR: The data are cycle threshold (CT) values of beta2m (reference) and TNF-alpha. Neutrophil counts: Neutrophils were counted in the plantar region from heel to the toes, in 10 separate sections (fields of view) at 1000x. Total number of neutrophils equals the sum of neutrophils in all 10 sections. Myeloperoxidase activity: The data show optical density (OD) readings at 450nm and "BA" values = OD - average of the blanks. Average "BA" values per gram of tissue weight = MPO activity as OD/gm of wet tissue. Mast cell degranulation: The data show numbers and percentages of intact and mildly, moderately, extensively degranulated mast cells in the hind paw tissue. Hyperalgesia: "BL Latency" signifies baseline latency values in seconds and "Delta latency" signifies change in thermal latency (experimental average - baseline average) at each time point for each mouse. Edema: "BL R" and "BL L" = baseline paw width in mm for the right and left hindpaw of each mouse respectively. Baseline values are subtracted from averages of left (L) and right (R) paw widths at each time point to give the delta paw width at each time point. ELISA: The data show the concentrations of TNF-alpha protein in hind paw tissue lysate assayed in duplicate and the average concentration in pg/ml of paw lysate. [file f1000research-2-2453-s0000.tgz › ELISA.csv]

Mouse ID	Treatment	Time point	OD450-570 1	OD450-570 2	Conc 1 (pg/ml)	Conc 2 (pg/ml)	Avg Conc (pg/ml)
M10	Sal/c48/80	2.5hr	0.114	0.1	41.9929283	34.523641	38.25828465
P2	Sal/c48/80	2.5hr	0.116	0.116	43.09891644	43.09891644	43.09891644
I7	Sal/c48/80	2.5hr	0.116	0.121	43.09891644	45.90516366	44.50204005
O3	Sal/Sal	2.5hr	0.119	0.121	44.77563935	45.90516366	45.3404015
O2	Sal/Sal	2.5hr	0.129	0.12	50.51525928	45.33923722	47.92724825
J7	Sal/Sal	2.5hr	0.101	0.102	35.04096393	35.56082731	35.30089562
B7	Sal/Sal	2.5h	0.151	0.156	40.43464297	41.9507432	41.19269308
B8	Sal/Sal	2.5h	0.189	0.187	52.10819065	51.48555885	51.79687475
M2	Sal/Sal	2.5h	0.144	0.144	38.32308329	38.32308329	38.32308329
M5	Sal/c48/80	2.5h	0.147	0.147	39.22644125	39.22644125	39.22644125
N7	Sal/c48/80	2.5h	0.144	0.138	38.32308329	36.52373969	37.42341149
N9	Sal/c48/80	2.5h	0.168	0.166	45.61487961	45.00175781	45.30831871
K10	Sal/c48/80	2.5h	0.175	0.174	47.76821777	47.45990168	47.61405973
Z2	Sal/c48/80	2.5h	0.147	0.16	39.22644125	43.16818828	41.19731477
I3	Sal/c48/80	2.5h	0.155	0.155	41.6470112	41.6470112	41.6470112
